# Supplementary material for: Assessing single-stranded oligonucleotide drug-induced effects in vitro reveals key risk factors for thrombocytopenia
Source: PLoS One. 2017 Nov 6;12(11):e0187574. doi: 10.1371/journal.pone.0187574 (PMC5673186; doi:10.1371/journal.pone.0187574)
Supplement: S1 File — (XLSX) [file pone.0187574.s001.xlsx]

## Sheet: Figure 1
Sewing et al. Raw data
Figure 1	MFI PAC
condition	1	2	3	4	5
neg ctrl	1.17667	1.23333	2.47333	1.09667	1.66333
ADP	8.28333	8.63667	6.40333	3.91	4.64
TRAP	6.62333	3.22667	7.39667	4.13	4.94
+ PS	20.73	25.39	17.5067	14.19	16.8567
- PS	1.14667	1.27	2.83	1.23333	1.78
10	1.49667	2.00333	3.48667	1.49333	2.1
12	7.50667	4.86	5.13333	2.70667	2.71
14	14.8433	11.3233	7.43	5.57333	3.71
16	18.9033	21.8267	15.5567	13.0733	14.6067
18	19.1967	22.65	16.3333	13.6833	15.9167
20	19.1633	23.7933	17.07	14.0967	16.7233
22	18.8567	23.5733	16.52	13.8933	16.47
	MFI P Selectin
condition	1	2	3	4	5
neg ctrl	3.00333	1.88	3.42	2.16	3.62667
ADP	6.03	4.71667	4.27333	3.19667	4.07667
TRAP	10.6733	9.17	9.72667	9.71333	10.84
+ PS	10.1867	9.92667	8.87667	8.78333	10.4933
- PS	2.82	1.82	3.31667	2.12333	3.64667
10	3.10667	2.43333	3.57	2.28667	3.83
12	6.5	5.06	4.43333	3.17667	4.19667
14	8.76333	6.99	5.48667	5.04667	4.75
16	9.79667	9.22667	8.32	8.59	10.1067
18	9.85333	9.68333	8.52667	8.7	10.6233
20	9.83333	9.83333	8.54667	8.74333	10.6967
22	9.51667	9.97667	8.5	8.72333	10.77
(AC)8 concentration response
conc	Stimulation Index PAC				Stimulation Index P Selectin
30 uM	1.00861	1.01932	1.03905		0.91966	1.04137	1.06761
10 uM	1.06774	1.03555	1.08		0.964009	1.06712	1.10742
3 uM	1.88462	1.41345	1.39429		1.70348	1.39561	1.30237
1 uM	2.78243	3.51314	2.83619		2.46315	2.31302	1.92761
0.3 uM	2.81917	4.62828	5.64		2.42294	2.74569	2.92017

## Sheet: Figure 2
Figure 2
		% binding
condition		1	2	3	4	5	6	7	8	9	10	11	12	13	14	15	16	17	18	19	20	21	22	23	24
collagen 110 KD		4.6	4.6	5.4	5.9	5.9	4.7	6.4	7.1	5.5	9.2	6.8	6	10.2	9	8.8	5.6	5.4	5.4	7.9	9.7	9.5	9.4	9.2	9
collagen 66 KD		7.6	8.1	9.6	9.6	9.7	8.9	12	12.3	10.8	16.7	14.8	14.6	17.1	16.9	16.9	9.8	10.4	10.7	12.5	14.7	14.3	15.6	15.6	16
collagen 22 KD		22.9	22.9	27.2	29.4	29.6	23.3	32	35.5	27.4	45.8	34.1	29.9	50.9	44.9	44.1	27.8	27.2	27	39.3	48.3	47.3	46.9	46.2	45.2
+ PS		14.5	24.7	16.55	9.14	21.78	14.75	17.84	10.19	11.78	8.1	16.54	13.89
- PS		0.24	0.07	0.09	0.04	0.39	0.36	0.13	0.92	0.11	0.16	0.19	0.25
10		8.55	3.55
12		12.91	5.2
14		13.97	14.67
16		15.11	20.52
18		12.4	20.32
20		14.75	29.08
22		7.71	13.45
AC 8
c [µM]	% binding
0.1	3.99263	4.32769	4.0813
0.3	7.90808	8.0376	7.0462
1	11.626	9.83325	9.38846
3	18.1223	16.0148	14.468
10	23.3159	19.4787	17.3743
30	26.9867	22.9081	19.7424
100	30.2576	23.0537	17.3243

## Sheet: Figure 3
Figure 3
Heparin	OD450 sample/OD450 PF4
c [µg/mL]	Plate1 #1	Plate 1 #2	Plate2 #1	Plate 2 #2	Plate3 #1	Plate 3 #2	Plate4 #1	Plate 4 #2	Plate5 #1	Plate 5 #2
200	1.14958	1.25042	1.1676	1.51397	1.69676	2.02385	1.4386	1.60819	1.64671	1.5988
40	3.54286	4.2958	3.72067	3.82123	4.02044	4.93356	3.29825	4.09942	4.23952	5.62874
8	12.1345	12.1681	10.3352	10.9497	12.1227	12.6746	8.64912	8.80702	10.497	11.3593
1.6	13.6739	13.4655	12.3687	12.5866	15.0596	15.1618	10.9474	10.9649	13.4251	14
0.32	12.9008	13.4992	10.2514	11.0838	12.8859	13.1584	9.9883	9.31579	12.0599	12.3234
0.064	5.12269	5.74118	4.41341	4.69832	4.87223	4.91312	3.74269	3.71345	4.28144	4.73054
0.0128	3.11933	3.26723	2.13966	2.6257	3.29813	3.38671	2.44444	2.4269	3.07784	3.22156
0.00256	1.31765	1.63361	1.27374	1.80447	1.86712	2.27598	1.35673	1.60819	1.66467	2.10778
ODN2395 Thio	% heparin							ODN 2395	% heparin
c [µM]	1	2	3	4	mean	SD		c [µM]	1	2	3	4	mean	SD
10	36.7249	47.3362	31.0148	24.8118	34.9719	9.57143		10	11.9214	12.2707	12.2252	13.1286	12.3865	0.51846
3.33333	85.2838	81.441	75.7001	80.2168	80.6604	3.94914		3.33333	9.0393	9.0393	11.3219	11.3821	10.1957	1.33546
1.11111	91.3537	94.1485	90.0331	89.0696	91.1512	2.20666		1.11111	8.73362	9.0393	11.9241	12.165	10.4655	1.83024
0.37037	95.1965	93.7991	92.3818	90.0933	92.8677	2.17746		0.37037	9.73799	9.08297	11.5628	11.6832	10.5167	1.30602
0.123457	61.0044	59.7817	52.5745	47.8169	55.2944	6.21958		0.123457	8.42795	8.20961	11.6832	10.8401	9.79022	1.73588
0.0411523	21.6157	21.7467	35.411	31.7977	27.6428	7.0403		0.0411523	8.47162	8.12227	10.9003	11.4423	9.73414	1.68028
0.0137174	16.7686	16.5939	26.3174	25.4743	21.2885	5.33165		0.0137174	9.25764	10.8734	10.8401	10.3583	10.3324	0.754141
AC(5)	% heparin							AC(6)	% heparin
c [µM]	1	2	3	4	mean	SD		c [µM]	1	2	3	4	mean	SD
3	47.2175	45.3385	39.9092	39.8587	43.081	3.77053		3	41.9569	41.7974	34.4126	33.931	38.0245	4.45351
1	31.5105	29.1496	34.3592	31.2311	31.5626	2.14137		1	41.0529	41.1593	35.376	24.1905	35.4447	7.97432
0.333333	21.6815	19.1279	22.4521	21.998	21.3149	1.49187		0.333333	31.3215	29.088	28.0974	26.6524	28.7898	1.96181
0.111111	17.0561	16.5743	16.3976	17.003	16.7578	0.322781		0.111111	18.4525	16.5913	18.8922	19.4273	18.3408	1.23257
0.037037	15.2252	15.6589	16.2967	15.6912	15.718	0.440408		0.037037	15.1024	15.0492	15.7345	16.0557	15.4854	0.491347
0.0123457	14.9362	14.7916	17.4067	17.6589	16.1983	1.54546		0.0123457	14.9428	14.7301	15.574	15.9486	15.2989	0.562169
0.00411523	13.7798	14.0689	16.2967	16.7003	15.2114	1.49993		0.00411523	14.0388	13.1348	17.3401	15.574	15.0219	1.8445
0.00137174	17.297	17.6343	17.6085	19.223	17.9407	0.868498		0.00137174	17.6549	17.6017	17.0725	17.8218	17.5377	0.323998
AC(7)	% heparin							AC(8)	% heparin
c [µM]	1	2	3	4	mean	SD		c [µM]	1	2	3	4	mean	SD
3	46.543	47.9884	37.0838	39.9596	42.8937	5.21657		3	52.2202	50.678	46.4009	45.5981	48.7243	3.2254
1	45.4348	46.7839	41.0696	45.6609	44.7373	2.51529		1	50.9439	51.582	43.3503	43.832	47.427	4.44135
0.333333	32.5705	33.3895	31.0293	31.1302	32.0299	1.1477		0.333333	44.5626	45.0944	37.7308	38.159	41.3867	3.98403
0.111111	20.5252	20.2843	21.443	25.782	22.0086	2.56467		0.111111	26.9077	24.4084	24.03	25.3679	25.1785	1.28301
0.037037	15.6589	16.3334	16.9021	16.9021	16.4491	0.591125		0.037037	18.1335	17.1763	18.9992	18.9992	18.327	0.868965
0.0123457	14.4543	15.1771	17.1039	17.003	15.9346	1.32588		0.0123457	15.3683	15.0492	16.7514	17.3936	16.1406	1.11518
0.00411523	14.0689	13.8762	16.2967	16.2462	15.122	1.32976		0.00411523	14.3579	13.9856	15.467	15.6275	14.8595	0.811189
0.00137174	18.0679	17.9234	18.4662	18.0626	18.13	0.23389		0.00137174	17.9208	18.0271	17.9823	18.0894	18.0049	0.0712217
AC(9)	% heparin							AC(10)	% heparin
c [µM]	1	2	3	4	mean	SD		c [µM]	1	2	3	4	mean	SD
3	54.3965	50.8311	48.3855	48.2846	50.4744	2.8676		3	62.4302	50.678	58.2285	42.2264	53.3908	8.8904
1	50.8793	52.4211	45.2069	44.5005	48.2519	3.98458		1	57.5911	54.56	51.5387	50.3613	53.5127	3.24336
0.333333	49.9639	50.4457	42.5328	43.4914	46.6084	4.17572		0.333333	55.6767	55.783	50.7359	49.719	52.9787	3.20412
0.111111	33.2932	32.8596	30.0706	32.3915	32.1537	1.43671		0.111111	38.5004	38.5536	35.8576	35.3225	37.0585	1.7098
0.037037	21.7779	20.3325	21.2916	21.9475	21.3374	0.725328		0.037037	22.8663	23.2385	26.2242	24.4581	24.1968	1.513
0.0123457	17.0079	16.8634	17.3562	17.5076	17.1838	0.298956		0.0123457	17.8144	17.0168	19.5344	18.4105	18.194	1.06043
0.00411523	14.7434	14.7434	16.4985	15.9435	15.4822	0.882643		0.00411523	15.1555	14.7833	16.4303	16.1092	15.6196	0.777099
0.00137174	18.887	18.357	18.6176	18.2139	18.5189	0.296904		0.00137174	18.6652	18.0271	18.357	18.571	18.4051	0.283079
AC(11)	% heparin
c [µM]	1	2	3	4	mean	SD
3	27.7523	26.9815	31.332	30.4238	29.1224	2.0846
1	36.5695	39.9904	36.3774	36.781	37.4296	1.71513
0.333333	52.3247	53.5293	44.5005	46.0646	49.1048	4.48651
0.111111	43.5558	44.0376	36.9324	37.9919	40.6294	3.68797
0.037037	28.2342	29.3423	29.3643	28.2038	28.7862	0.65507
0.0123457	18.5016	19.4652	20.0807	21.5439	19.8978	1.27537
0.00411523	15.0325	15.2252	17.4571	17.4571	16.293	1.3465
0.00137174	17.827	17.297	18.7689	19.1726	18.2664	0.857584

## Sheet: Figure 4
HPP SP
conc AC5	[ATPi] in M					conc AC6	[ATPi] in M					conc AC7	[ATPi] in M
0	0.752	0.859	1.069	1.074		0	0.801	1.023	1.344	0.813		0	0.88	0.89	0.958	1.074
0.78125	1.054	1.154	0.823	1.284		0.78125	1.025	1.131	1.029	1.12		0.78125	1.127	0.937	1.21	0.909
1.5625	1.071	0.845	0.99	0.992		1.5625	1.214	1.188	1.174	1.02		1.5625	1.18	1.215	1.294	1.101
3.125	1.033	1.217	1.444	1.022		3.125	1.088	0.977	1.019	1.134		3.125	1.322	0.755	1.206	1.086
6.25	0.976	1.076	1.11	0.944		6.25	1.242	1.129	1.055	1.017		6.25	1.072	1.202	1.073	1.079
12.5	1.164	1.236	0.787	1.057		12.5	1.27	1.351	1.427	1.241		12.5	1.316	0.965	1.296	0.998
conc AC8	[ATPi] in M					conc AC9	[ATPi] in M					conc AC10	[ATPi] in M
0	0.906	0.862	1.004	0.939		0	1.064	0.91	0.783	0.83		0	0.89	0.782	0.864	0.923
0.78125	1.258	1.001	1.215	1.035		0.78125	1.015	0.845	0.942	1.246		0.78125	1.169	1.036	0.822	0.93
1.5625	0.835	0.934	1.042	1.271		1.5625	0.951	1.099	0.936	1.284		1.5625	1.232	0.882	0.896	0.996
3.125	0.958	0.991	0.808	1.214		3.125	1.216	1.17	1.046	0.861		3.125	0.95	0.986	1.199	1.035
6.25	1.05	0.851	1.138	0.825		6.25	1.1	1.097	1.051	0.975		6.25	1.304	1.227	0.944	0.968
12.5	1.133	1.163	1.315	1.112		12.5	1.113	1.154	1.102	0.992		12.5	0.972	0.939	0.929	0.889
conc AC11	[ATPi] in M
0	0.952	0.876	0.842	0.697
0.78125	1.101	1.182	1.108	1.181
1.5625	1.117	0.934	0.959	1.145
3.125	0.837	1.066	1.079	0.865
6.25	1	1.285	1.103	1.086
12.5	1.076	1.344	1.132	1.219
MK CFC
conc AC5	[ATPi] in M					conc AC6	[ATPi] in M					conc AC7	[ATPi] in M
0	0.627	0.693	0.717	0.713		0	0.615	0.675	0.673	0.681		0	0.653	0.707	0.65	0.681
0.78125	0.714	0.673	0.671	0.706		0.78125	0.68	0.645	0.667	0.683		0.78125	0.673	0.687	0.693	0.717
1.5625	0.639	0.702	0.726	0.711		1.5625	0.678	0.626	0.7	0.688		1.5625	0.709	0.684	0.679	0.685
3.125	0.673	0.683	0.682	0.635		3.125	0.638	0.642	0.641	0.638		3.125	0.575	0.663	0.653	0.656
6.25	0.602	0.616	0.624	0.623		6.25	0.677	0.606	0.641	0.607		6.25	0.635	0.628	0.627	0.639
12.5	0.66	0.62	0.637	0.607		12.5	0.561	0.624	0.592	0.636		12.5	0.626	0.588	0.645	0.499
conc AC8	[ATPi] in M					conc AC9	[ATPi] in M					conc AC10	[ATPi] in M
0	0.653	0.67	0.68	0.696		0	0.752	0.709	0.701	0.721		0	0.677	0.726	0.66	0.623
0.78125	0.644	0.659	0.71	0.706		0.78125	0.774	0.69	0.669	0.649		0.78125	0.729	0.647	0.779	0.702
1.5625	0.665	0.665	0.577	0.65		1.5625	0.657	0.647	0.638	0.611		1.5625	0.697	0.756	0.635	0.567
3.125	0.614	0.688	0.579	0.662		3.125	0.565	0.692	0.645	0.69		3.125	0.621	0.581	0.64	0.585
6.25	0.66	0.698	0.605	0.576		6.25	0.609	0.616	0.674	0.526		6.25	0.634	0.587	0.574	0.603
12.5	0.573	0.635	0.54	0.505		12.5	0.582	0.57	0.58	0.539		12.5	0.515	0.551	0.565	0.59
conc AC11	[ATPi] in M
0	0.672	0.64	0.593	0.65
0.78125	0.625	0.541	0.626	0.674
1.5625	0.597	0.666	0.568	0.575
3.125	0.602	0.555	0.609	0.582
6.25	0.545	0.583	0.505	0.573
12.5	0.577	0.515	0.56	0.521

## Sheet: Figure 5
(A) Platelet activation
		PAC MFI
	Axis label	1	2	3	4	5	6	7	8	9	10
neg ctrl	neg ctrl	1.177	1.233	2.473	1.097	1.663	1.23333	0.37	0.543333	0.75	1.90667
ADP	ADP	8.283	8.637	6.403	3.91	4.64	6.89333	2.40667	2.85333	7.14667	14.3433
TRAP	TRAP	6.623	3.227	7.397	4.13	4.94	3.97667	0.73	0.566667	2.51333	9.10667
AC8	16 -	18.9033	21.8267	15.5567	13.0733	14.6067
AC8 LNA	16 +	1.6	0.4	0.426667	0.96	2.36
AC9	18 -	19.1967	22.65	16.3333	13.6833	15.9167
AC9 LNA	18 +	1.99333	0.426667	0.426667	1.15667	2.53
AC10	20 -	19.1633	23.7933	17.07	14.0967	16.7233
AC10 LNA	20 +	5.55333	0.5	0.503333	2.21333	3.53333
(B) Platelet activation
		P-Sel MFI
	Axis label	1	2	3	4	5	6	7	8	9	10
neg ctrl	neg ctrl	3.003	1.88	3.42	2.16	3.627	3.81667	3.02	2.76333	2.53	2.66
ADP	ADP	6.03	4.717	4.273	3.197	4.077	6.02	4.33667	4.73333	4.51333	5.22
TRAP	TRAP	10.673	9.17	9.727	9.713	10.84	10.2867	8.71	8.02667	8.48667	10.27
AC8	16 -	9.79667	9.22667	8.32	8.59	10.1067
AC8 LNA	16 +	3.73667	2.96667	2.82667	2.64333	2.78
AC9	18 -	9.85333	9.68333	8.52667	8.7	10.6233
AC9 LNA	18 +	4.22667	3.09667	3.03667	2.9	2.94
AC10	20 -	9.83333	9.83333	8.54667	8.74333	10.6967
AC10 LNA	20 +	6.62	3.43667	3.69667	4.02	3.45333
(C) GPVI binding
	% binding
AC8	13.56	24.08
AC8 LNA	2.06	0.77
AC9	10.71	23.33
AC10 LNA	6.92	3.63
AC9	11.53	31.11
AC10 LNA	8.72	5.65
(D) PF4 ELISA
AC(8)	% Heparin				mean	Stdev		AC(8) + LNA	% Heparin				mean	Stdev
c [µM]	value #1	value #2	value #3	value #4				c [µM]	value #1	value #2	value #3	value #4
3	24.2605	25.2236	30.5925	30.4111	27.6219	3.34939		3	16.4183	17.152	16.2636	17.4123	16.8116	0.557314
1	28.1587	27.7918	25.9371	26.5417	27.1073	1.04293		1	16.6934	15.9596	15.4172	15.7799	15.9625	0.536957
0.333333	29.6721	28.3421	23.4583	23.2769	26.1874	3.30177		0.333333	13.9418	14.0335	14.0871	14.873	14.2338	0.430338
0.111111	19.4909	19.8578	16.0822	15.8404	17.8178	2.15124		0.111111	12.887	15.4552	12.9383	14.0871	13.8419	1.20984
0.037037	15.1341	15.1341	14.208	14.4498	14.7315	0.475276		0.037037	10.6856	11.2818	12.2128	11.4873	11.4169	0.6302
0.0123457	11.7404	11.4653	12.636	11.971	11.9532	0.499979		0.0123457	9.67668	10.2729	10.6409	10.7618	10.3381	0.487481
0.00411523	11.4653	11.7863	11.6082	11.6082	11.617	0.13145		0.00411523	12.5201	12.199	11.1245	10.5804	11.606	0.907531
0.00137174	11.0066	10.6856	11.3059	9.91536	10.7284	0.598283		0.00137174	12.5201	11.878	10.52	9.5526	11.1177	1.33561
AC(9)	% Heparin				mean	Stdev		AC(9) + LNA	% Heparin				mean	Stdev
c [µM]	value #1	value #2	value #3	value #4				c [µM]	value #1	value #2	value #3	value #4
3	24.5815	23.9853	33.0109	33.3132	28.7227	5.13333		3	18.1151	17.152	18.3797	17.4728	17.7799	0.565876
1	24.1229	26.2325	26.6022	28.1741	26.2829	1.66801		1	18.6654	19.1699	18.4401	17.5937	18.4673	0.657475
0.333333	26.737	28.0211	29.3229	30.8948	28.7439	1.78061		0.333333	16.7851	17.0603	16.0218	16.0822	16.4874	0.515705
0.111111	22.9764	22.9764	23.7001	24.0629	23.4289	0.54315		0.111111	14.9507	17.7941	16.9287	17.231	16.7261	1.23674
0.037037	17.2896	16.4641	17.9565	16.9891	17.1748	0.622827		0.037037	13.7125	13.208	11.8501	10.7013	12.368	1.36127
0.0123457	13.4373	13.2538	12.8174	13.7848	13.3233	0.402777		0.0123457	12.7952	13.1163	10.6409	10.2177	11.6925	1.4747
0.00411523	12.0615	11.878	12.0919	11.9105	11.9855	0.106873		0.00411523	11.7863	11.6946	10.8222	10.0363	11.0848	0.82305
0.00137174	10.548	11.2818	11.971	11.8501	11.4127	0.650059		0.00137174	11.7863	11.7404	10.1572	10.4595	11.0359	0.849276
AC(10)	% Heparin				mean	Stdev		AC(10) + LNA	% Heparin				mean	Stdev
c [µM]	value #1	value #2	value #3	value #4				c [µM]	value #1	value #2	value #3	value #4
3	36.1516	38.7531	46.6691	50.8462	43.105	6.82931		3	14.7567	15.3846	19.8055	17.789	16.934	2.31791
1	32.6531	30.9038	44.9406	43.0681	37.8914	7.13572		1	15.7434	15.5192	20.3817	19.8776	17.8805	2.60686
0.333333	35.0751	35.7479	42.1318	41.9157	38.7176	3.82846		0.333333	15.1155	15.6986	17.3569	17.2848	16.3639	1.13067
0.111111	24.8486	26.0597	30.6806	32.6972	28.5715	3.72552		0.111111	14.5773	14.1736	17.0688	16.4926	15.5781	1.41808
0.037037	17.3582	17.8067	22.9024	23.4066	20.3685	3.22881		0.037037	13.0074	12.514	15.0522	15.4843	14.0145	1.4723
0.0123457	11.9309	12.6934	15.3403	15.5564	13.8803	1.83934		0.0123457	11.6618	11.7515	13.6118	13.3958	12.6052	1.04195
0.00411523	11.5721	10.5405	12.9636	12.8916	11.992	1.15997		0.00411523	11.7964	11.2581	13.2517	8.9305	11.3092	1.7955
0.00137174	9.41915	10.4956	12.5315	12.8916	11.3345	1.65627		0.00137174	10.3162	10.989	11.9553	12.2434	11.376	0.887127
(E) Platelet activation with kinase inhibitors
Donor 1- 5			PAC1 - MFI					Mean	Std	P-Selectin - MFI					Mean	Std
ADP			5.17667	12.03	15.1433	13.0867	8.15667	10.7187	4.00569	3.39333	3.71667	5.76333	4.91667	3.29	4.216	1.08037
TRAP			6.08	5.8	12.1967	10.4367	13.5867	9.62	3.54135	8.71	7.33333	9.58333	8.85333	9.25	8.746	0.860754
neg control			1.60667	2.33	2.79667	2.01333	1.55333	2.06	0.51961	2.39333	2.22667	2.48333	1.85667	1.87	2.166	0.291275
(AC)11			16.93	23.2033	23.52	22.8133	22.54	21.8013	2.74859	8.39	7.71667	10.3233	9.77	9.41667	9.12333	1.05602
neg control	5 µM BAY 61-3606		1.46667	2.34333	2.58667	1.88667	1.58667	1.974	0.481355	1.95667	2.2	2.13	1.65	1.73	1.93333	0.240809
(AC)11	5 µM BAY 61-3606		1.85333	2.45	2.79	2.11	1.77	2.19467	0.425334	1.96333	2.29	2.12333	1.77333	1.77667	1.98533	0.224073
neg control	5 µM PP2		0.473333	0.983333	0.903333	0.836667	0.795	0.798333	0.195164	1.94667	2.66333	2.41667	2.14667	2.03	2.24067	0.295498
(AC)11	5 µM PP2		0.413333	1.00667	0.94	0.836667	0.766667	0.792667	0.231305	1.89	2.59333	2.44	2.29667	2.08	2.26	0.280248

## Sheet: Figure 6
Individual data Whole Blood Assays [Stimulation Index]
MCP1
PBS	R848	CpG	poly DC	+ PS	- PS	10	12	14	16	18	20	22	16 LNA	18 LNA	20 LNA
1	24.7	22.8	0.9	51.5	3.1	4.5	4.4	3.2	5.5	5.3	3.6	3.9	0.9	1.1	1.4
1	11.8	5.3	1	16.7	2.1	3.2	3.5	4.2	6.3	6.9	6.5	5.9	0.9	1.2	1.7
1	12.9	12.4	0.9	19.7	4.2	1.9	2	2.2	2.8	2.8	1.9	3	0.8	0.7	0.9
	20.8	21.6	1.2	67.7	2.6	3.3	2.7	3.1	3.7	4.8	3.7	4.5
	50.2	118	1	112.2	4.7	2.5	2.7	2.2	2.2	2.4	2	4.8
IL8
PBS	R848	CpG	poly DC	+ PS	- PS	10	12	14	16	18	20	22	16 LNA	18 LNA	20 LNA
1	19.7	6	1	47.1	1.1	18.8	21.5	16.2	31.6	26.6	10.8	16.8	0.5	0.6	0.9
1	3.7	1.1	0.9	6.5	1.2	4.3	4.9	6.1	9.6	9.2	7.8	7.6	0.8	1	1.4
1	2.7	3.9	1	22.2	0.5	4.4	6.2	5.2	8.6	5.9	2.4	5.6	0.9	0.9	1
	4.1	3.6	1	18.5	0.6	2.6	3.6	2.9	3.3	3.8	3.1	4.6
	7.5	26.5	0.9	30.7	0.5	12.7	14.5	12.7	13.2	15.8	12.3	25.4
C3a
PBS	Class. Path.	Alt. Path.	Inhib.	+ PS	- PS	10	12	14	16	18	20	22	16 LNA	18 LNA	20 LNA
1	18.7	6.4	0.3	17.1	0.6	1.3	1.6	1.3	1.3	1.6	0.8	0.7	1.5	1.2	1.3
1	10.2	9.2	0.2	9.9	0.5	0.8	1.2	1.7	2.6	2.7	2.1	2.1	0.8	0.7	0.7
1	18.4	6.5	0.3	10.3	0.6	1.3	1.4	1	1	0.9	0.8	1.4	0.7	0.6	0.6
	21	13.3	0.2	12.8	0.5	0.9	1.5	2	1.4	0.8	0.5	0.7
	15	11.8	0.1	8.9	1.4	0.6	0.7	1	1.1	0.8	0.5	1.3
C5a
PBS	Class. Path.	Alt. Path.	Inhib.	+ PS	- PS	10	12	14	16	18	20	22	16 LNA	18 LNA	20 LNA
1	4.8	4.6	0.3	4.9	0.8	0.9	1.1	0.9	0.7	0.9	0.6	0.6	1	0.9	0.8
1	3.1	3.1	0.4	3.1	0.7	0.7	1	1.3	1.7	1.9	1.6	1.3	0.9	0.8	0.7
1	7.6	6.9	0.5	6.8	0.9	1	1.1	0.9	1	1	1	1.1	0.8	0.7	0.6
	5.5	5.6	0.4	4.8	0.7	0.7	0.9	1	0.8	0.7	0.7	0.8
	4	4	0.4	3.4	0.9	0.9	0.9	0.9	1	0.9	0.8	0.9
AC8 concentration response:
MCP1
PBS	R848	CpG	poly DC		0.3 uM	1 uM	3 uM	10 uM	30 uM
1	4	3.5	1.3		1.4	1.5	1.6	2.8	2.9
1	17.3	26.5	1.1		1.3	1.3	1.5	3.5	6.5
1	26.8	21.6	1.3		1.3	1.5	1.8	3.5	3.7
IL8
PBS	R848	CpG	poly DC		0.3 uM	1 uM	3 uM	10 uM	30 uM
1	3.3	1.1	1.4		1.6	1.6	1.7	4.3	5.2
1	11	20.2	1.3		2	1.6	1.8	9.9	27.8
1	10	3.5	1.2		1.2	1.4	2.1	5.3	9.4
